# Supplementary material for: Molecular Characterization of the env Gene of Bovine Leukemia Virus in Cattle from Pakistan with NGS-Based Evidence of Virus Heterogeneity
Source: Pathogens. 2021 Jul 19;10(7):910. doi: 10.3390/pathogens10070910 (PMC8308526; doi:10.3390/pathogens10070910)
Supplement: Supplementary file 1 [file pathogens-10-00910-s001.zip]

Archive with 9 entries (9 files):
- Table_S2_Estimates of evolutionary divergence between BLV sequences from Pakistan.xlsx
- Table_S3_Identification of molecular markers within Genotype 6 BLV sequences.xlsx
- Table_S4_Pairwise identity score_G1.xlsx
- Table_S5_Pairwise identity score_G6.xlsx
- Table_S1_Identity and origin of the sequences analyzed in the study.pdf
- Figure_S1_Pairwise_identity_G1_903.pdf
- Figure_S2_Pairwise_identity_G1_400.pdf
- Figure_S3_Pairwise_identity_G6_903.pdf
- Figure_S4 Summary of nucleotide_changes_Pakistan.pdf
