# Supplementary material for: Molecular Characterization of the env Gene of Bovine Leukemia Virus in Cattle from Pakistan with NGS-Based Evidence of Virus Heterogeneity
Source: Pathogens. 2021 Jul 19;10(7):910. doi: 10.3390/pathogens10070910 (PMC8308526; doi:10.3390/pathogens10070910)
Supplement: Supplementary file 1 [file pathogens-10-00910-s001.zip › Table_S2_Estimates of evolutionary divergence between BLV sequences from Pakistan.xlsx]

## Sheet: MatrixOutput
	M35242.1_FLKBLV_G1	P2	P5	P6	P29	P30	P474	P475	P479	P488	P492	P496	P500	P504	P506	D00647.1_Australia_G1	MH170028.1_Vietnam_G1	KP201468.1_Korea_G1	K02120.1_Japan__G1	EF065640.1_Costa_Rica_G1	HE967301.1_Paraguay_G1	AF547184.2_Brazil_G1	KU233564.1_Thailand_G1	LC080654.1_Peru_G2	AF257515.1_Argentina_G2	KP201465.1_South_Korea_G3	EF065648.1_USA_G3	M35238.1_France_G4	HM563774.3_Poland_G4	EF065643.1_Costa_Rica_G5	EF065645.1_Costa_Rica_G5	HM563749.3_Russia_G7	EU262555.1_Poland_G7	HM563764.3_Ukraine_G8	JQ675760.1_Russia_G8	LC080668.1_Bolivia_G9	LC080659.1_Bolivia_G9	MK840878.1_China_G6	MK840876.1_China_G6	MK840875.1_China_G6	LC080657.1_Paraguay_G6	LC080658.1_Paraguay_G6	KU233548.1_Thailand_G6	KU233549.1_Thailand_G6	KU233544.1_Thailand_G6	KU233536.1_Thailand_G6	KU233530.1_Thailand_G6	KU233531.1_Thailand_G6	MF817717.1_Vietnam_G6
M35242.1_FLKBLV_G1
P2	0.00556271
P5	0.00556271	0
P6	0.00556271	0	0
P29	0.00556271	0	0	0												G1 evolutionary divergences from 0.0 to 1.0%
P30	0.00556271	0	0	0	0
P474	0.00556271	0.00444323	0.00444323	0.00444323	0.00444323	0.00444323
P475	0.00556271	0	0	0	0	0	0.00444323
P479	0.00556271	0	0	0	0	0	0.00444323	0
P488	0.00556271	0	0	0	0	0	0.00444323	0	0
P492	0.00556271	0	0	0	0	0	0.00444323	0	0	0
P496	0.00444539	0.00332964	0.00332964	0.00332964	0.00332964	0.00332964	0.00332964	0.00332964	0.00332964	0.00332964	0.00332964
P500	0.00556271	0.00444323	0.00444323	0.00444323	0.00444323	0.00444323	0.00444323	0.00444323	0.00444323	0.00444323	0.00444323	0.00110865
P504	0.00668253	0.00110865	0.00110865	0.00110865	0.00110865	0.00110865	0.0055593	0.00110865	0.00110865	0.00110865	0.00110865	0.00444323	0.0055593
P506	0.00556271	0.00444323	0.00444323	0.00444323	0.00444323	0.00444323	0.00444323	0.00444323	0.00444323	0.00444323	0.00444323	0.00110865	0.00221976	0.0055593
D00647.1_Australia_G1	0.0100487	0.00891722	0.00891722	0.00891722	0.00891722	0.00891722	0.00891722	0.00891722	0.00891722	0.00891722	0.00891722	0.00779488	0.00891722	0.0100421	0.00891722
MH170028.1_Vietnam_G1	0.00668253	0.00333335	0.00333335	0.00333335	0.00333335	0.00333335	0.0055593	0.00333335	0.00333335	0.00333335	0.00333335	0.00444323	0.0055593	0.00444942	0.0055593	0.0100421
KP201468.1_Korea_G1	0.00668906	0.00556271	0.00556271	0.00556271	0.00556271	0.00556271	0.00556271	0.00556271	0.00556271	0.00556271	0.00556271	0.00444539	0.00556271	0.00668253	0.00556271	0.0100487	0.00668253
K02120.1_Japan__G1	0.00667787	0.00555774	0.00555774	0.00555774	0.00555774	0.00555774	0.00555774	0.00555774	0.00555774	0.00555774	0.00555774	0.00444292	0.00555774	0.00667506	0.00555774	0.0100374	0.00667506	0.00667787
EF065640.1_Costa_Rica_G1	0.00333335	0.00221822	0.00221822	0.00221822	0.00221822	0.00221822	0.00221822	0.00221822	0.00221822	0.00221822	0.00221822	0.00110834	0.00221822	0.00333057	0.00221822	0.00667787	0.00333057	0.00333335	0.00332964
HE967301.1_Paraguay_G1	0.00556271	0.00444323	0.00444323	0.00444323	0.00444323	0.00444323	0.00444323	0.00444323	0.00444323	0.00444323	0.00444323	0.00332964	0.00444323	0.0055593	0.00444323	0.00891722	0.0055593	0.00556271	0.00555774	0.00221822
AF547184.2_Brazil_G1	0.00668906	0.00556271	0.00556271	0.00556271	0.00556271	0.00556271	0.00556271	0.00556271	0.00556271	0.00556271	0.00556271	0.00444539	0.00556271	0.00668253	0.00556271	0.0100487	0.00668253	0.00668906	0.00667787	0.00333335	0.00556271
KU233564.1_Thailand_G1	0.0100487	0.00668253	0.00668253	0.00668253	0.00668253	0.00668253	0.00891722	0.00668253	0.00668253	0.00668253	0.00668253	0.00779488	0.00891722	0.00780487	0.00891722	0.0134234	0.00556271	0.0100487	0.0100374	0.00667787	0.00891722	0.0100487
LC080654.1_Peru_G2	0.0319753	0.0307651	0.0307651	0.0307651	0.0307651	0.0307651	0.0307651	0.0307651	0.0307651	0.0307651	0.0307651	0.0295914	0.0307651	0.0319416	0.0307651	0.0330876	0.0295914	0.0319753	0.0319098	0.02845	0.0307651	0.0319753	0.0330876
AF257515.1_Argentina_G2	0.0412938	0.0400667	0.0400667	0.0400667	0.0400667	0.0400667	0.0400667	0.0400667	0.0400667	0.0400667	0.0400667	0.0388776	0.0400667	0.0412586	0.0400667	0.0424186	0.0412586	0.0412938	0.0412253	0.0377223	0.0400667	0.0412938	0.0436148	0.022521
KP201465.1_South_Korea_G3	0.0343394	0.0331208	0.0331208	0.0331208	0.0331208	0.0331208	0.0331208	0.0331208	0.0331208	0.0331208	0.0331208	0.0319416	0.0331208	0.0343028	0.0331208	0.0354517	0.0343028	0.0343394	0.0342683	0.0307974	0.0331208	0.0343394	0.037827	0.0343028	0.0424533
EF065648.1_USA_G3	0.02845	0.0272522	0.0272522	0.0272522	0.0272522	0.0272522	0.0272522	0.0272522	0.0272522	0.0272522	0.0272522	0.0260867	0.0272522	0.0284204	0.0272522	0.0295624	0.0284204	0.02845	0.0283928	0.0249494	0.0272522	0.02845	0.0319098	0.0260867	0.0353273	0.0123325
M35238.1_France_G4	0.0367147	0.0354877	0.0354877	0.0354877	0.0354877	0.0354877	0.0354877	0.0354877	0.0354877	0.0354877	0.0354877	0.0343028	0.0354877	0.0366753	0.0354877	0.0354517	0.0366753	0.0367147	0.0366379	0.0331559	0.0343028	0.0367147	0.0402136	0.0366753	0.0460548	0.0438611	0.0354877
HM563774.3_Poland_G4	0.0402553	0.0390189	0.0390189	0.0390189	0.0390189	0.0390189	0.0390189	0.0390189	0.0390189	0.0390189	0.0390189	0.037827	0.0390189	0.0402136	0.0390189	0.0389806	0.0402136	0.0402553	0.0377902	0.0366753	0.037827	0.0402553	0.0437711	0.0426117	0.049639	0.0498758	0.0414112	0.0168754
EF065643.1_Costa_Rica_G5	0.0499844	0.0487096	0.0487096	0.0487096	0.0487096	0.0487096	0.0487096	0.0487096	0.0487096	0.0487096	0.0487096	0.0474931	0.0487096	0.0474931	0.0487096	0.0486578	0.0499291	0.0499844	0.0498758	0.0463303	0.0487096	0.0499844	0.0535478	0.0499291	0.061968	0.0548371	0.0487096	0.0378658	0.0438151
EF065645.1_Costa_Rica_G5	0.0450688	0.0438151	0.0438151	0.0438151	0.0438151	0.0438151	0.0438151	0.0438151	0.0438151	0.0438151	0.0438151	0.0426117	0.0438151	0.0450214	0.0438151	0.0437711	0.0450214	0.0450688	0.0449759	0.0414543	0.0438151	0.0450688	0.0486079	0.0450214	0.0569651	0.0498758	0.0462306	0.0354517	0.0389806	0.0157326
HM563749.3_Russia_G7	0.0438611	0.0426117	0.0426117	0.0426117	0.0426117	0.0426117	0.0426117	0.0426117	0.0426117	0.0426117	0.0426117	0.0414112	0.0426117	0.0438151	0.0426117	0.0425692	0.0438151	0.0438611	0.0437711	0.0402553	0.0426117	0.0438611	0.0473943	0.0462306	0.0545111	0.0486578	0.0426117	0.0319098	0.0330564	0.0498758	0.0449759
EU262555.1_Poland_G7	0.0402989	0.0390591	0.0390591	0.0390591	0.0390591	0.0390591	0.0390591	0.0390591	0.0390591	0.0390591	0.0390591	0.0378658	0.0390591	0.0402553	0.0390591	0.0390189	0.0402553	0.0402989	0.0402136	0.0367147	0.0390591	0.0402989	0.0438151	0.0426563	0.0508974	0.0499291	0.0414543	0.0284204	0.0272259	0.0474931	0.0402136	0.0123196
HM563764.3_Ukraine_G8	0.0226064	0.0214321	0.0214321	0.0214321	0.0214321	0.0214321	0.0214321	0.0214321	0.0214321	0.0214321	0.0214321	0.0202813	0.0214321	0.0225855	0.0214321	0.0248786	0.0225855	0.0226064	0.0225665	0.0191502	0.0214321	0.0226064	0.0260387	0.0283928	0.0376624	0.0330876	0.0249003	0.0330876	0.0366025	0.0486578	0.0437711	0.0377902	0.0342683
JQ675760.1_Russia_G8	0.0249239	0.0237416	0.0237416	0.0237416	0.0237416	0.0237416	0.0237416	0.0237416	0.0237416	0.0237416	0.0237416	0.0225855	0.0237416	0.0249003	0.0237416	0.0248786	0.0249003	0.0249239	0.0248786	0.0214517	0.0237416	0.0249239	0.028367	0.0283928	0.0376624	0.0330876	0.0249003	0.0330876	0.0366025	0.0486578	0.0437711	0.0425692	0.0366379	0.0111987
LC080668.1_Bolivia_G9	0.0260618	0.0248786	0.0248786	0.0248786	0.0248786	0.0248786	0.0226064	0.0248786	0.0248786	0.0248786	0.0248786	0.0237212	0.0248786	0.0260387	0.0248786	0.0271791	0.0260387	0.0260618	0.0260176	0.0225855	0.0237212	0.0260618	0.0295101	0.0260387	0.0352768	0.0307062	0.0225665	0.0307062	0.036569	0.0486079	0.043729	0.0425286	0.0389806	0.0225494	0.0225494
LC080659.1_Bolivia_G9	0.023788	0.0226064	0.0226064	0.0226064	0.0226064	0.0226064	0.0226064	0.0226064	0.0226064	0.0226064	0.0226064	0.0214517	0.0226064	0.0237638	0.0226064	0.0249003	0.0237638	0.023788	0.0237416	0.0203197	0.0226064	0.023788	0.0272259	0.0237638	0.0329743	0.0284204	0.0202996	0.0307651	0.0366379	0.0462795	0.0414112	0.0402136	0.0343028	0.0202813	0.0202813	0.00444323
MK840878.1_China_G6	0.0427028	0.0414543	0.0414543	0.0414543	0.0414543	0.0414543	0.0414543	0.0414543	0.0414543	0.0414543	0.0414543	0.0402553	0.0414543	0.0426563	0.0414543	0.0343394	0.0426563	0.0427028	0.0426117	0.0391013	0.0414543	0.0427028	0.0462306	0.0450688	0.0545604	0.0499291	0.0414543	0.0331208	0.0390189	0.0487096	0.0462306	0.0450214	0.0438611	0.0366379	0.0342683	0.0389806	0.0366753
MK840876.1_China_G6	0.043909	0.0426563	0.0426563	0.0426563	0.0426563	0.0426563	0.0426563	0.0426563	0.0426563	0.0426563	0.0426563	0.0414543	0.0426563	0.0438611	0.0426563	0.0355256	0.0438611	0.043909	0.0438151	0.0402989	0.0426563	0.043909	0.0474427	0.0462795	0.0557874	0.0511516	0.0426563	0.0343028	0.0402136	0.0474931	0.0450214	0.0438151	0.0426563	0.037827	0.0354517	0.040174	0.0378658	0.00333335
MK840875.1_China_G6	0.043909	0.0426563	0.0426563	0.0426563	0.0426563	0.0426563	0.0426563	0.0426563	0.0426563	0.0426563	0.0426563	0.0414543	0.0426563	0.0438611	0.0426563	0.0355256	0.0438611	0.043909	0.0438151	0.0402989	0.0426563	0.043909	0.0474427	0.0462795	0.0557874	0.0511516	0.0426563	0.0343028	0.0402136	0.0474931	0.0450214	0.0438151	0.0426563	0.037827	0.0354517	0.040174	0.0378658	0.00333335	0.00221976
LC080657.1_Paraguay_G6	0.0499291	0.0486578	0.0486578	0.0486578	0.0486578	0.0486578	0.0486578	0.0486578	0.0486578	0.0486578	0.0486578	0.0474427	0.0486578	0.0498758	0.0486578	0.0438611	0.0498758	0.0499291	0.0498244	0.0462795	0.0486578	0.0499291	0.0534919	0.0498758	0.0594312	0.0498758	0.0438151	0.037827	0.0413701	0.0474427	0.0486079	0.0449759	0.0414112	0.0437711	0.0389806	0.0461387	0.0438151	0.0249494	0.023788	0.023788
LC080658.1_Paraguay_G6	0.0511516	0.0498758	0.0498758	0.0498758	0.0498758	0.0498758	0.0498758	0.0498758	0.0498758	0.0498758	0.0498758	0.0486578	0.0498758	0.0510968	0.0498758	0.0450688	0.0510968	0.0511516	0.0510439	0.0474931	0.0498758	0.0511516	0.0547204	0.0510968	0.0606688	0.0510968	0.0450214	0.0390189	0.0425692	0.0486578	0.0498244	0.0461836	0.0426117	0.0449759	0.040174	0.0473479	0.0450214	0.0261136	0.0249494	0.0249494	0.00110865
KU233548.1_Thailand_G6	0.0498758	0.0486079	0.0486079	0.0486079	0.0486079	0.0486079	0.0486079	0.0486079	0.0486079	0.0486079	0.0486079	0.0473943	0.0486079	0.0498244	0.0486079	0.0438151	0.0498244	0.0498758	0.0497751	0.0462306	0.0486079	0.0498758	0.0510968	0.0547204	0.0630954	0.0522664	0.0461836	0.040174	0.041331	0.0498244	0.0509931	0.0473479	0.0437711	0.043729	0.041331	0.0485141	0.0461836	0.0272522	0.0260867	0.0260867	0.00668253	0.00780487
KU233549.1_Thailand_G6	0.0510968	0.0498244	0.0498244	0.0498244	0.0498244	0.0498244	0.0498244	0.0498244	0.0498244	0.0498244	0.0498244	0.0486079	0.0498244	0.0510439	0.0498244	0.0450214	0.0510439	0.0510968	0.0509931	0.0474427	0.0498244	0.0510968	0.0523208	0.0534919	0.0618531	0.0510439	0.0449759	0.0389806	0.0425286	0.0486079	0.0497751	0.04856	0.0449759	0.0449324	0.0401362	0.0473035	0.0449759	0.0260867	0.0249239	0.0249239	0.00556271	0.00668253	0.00110865
KU233544.1_Thailand_G6	0.0390189	0.0377902	0.0377902	0.0377902	0.0377902	0.0377902	0.0377902	0.0377902	0.0377902	0.0377902	0.0377902	0.0366025	0.0377902	0.0389806	0.0377902	0.0330876	0.0389806	0.0390189	0.0389443	0.0354517	0.0377902	0.0390189	0.0402136	0.0413701	0.0508097	0.0461836	0.0377902	0.0318799	0.0353856	0.0425692	0.0425286	0.043729	0.0377902	0.0330271	0.0283432	0.0353555	0.0330564	0.0168592	0.0157177	0.0157177	0.0191332	0.0202813	0.0191502	0.0180034
KU233536.1_Thailand_G6	0.0414543	0.0402136	0.0402136	0.0402136	0.0402136	0.0402136	0.0402136	0.0402136	0.0402136	0.0402136	0.0402136	0.0390189	0.0402136	0.0414112	0.0402136	0.0354877	0.0414112	0.0414543	0.0413701	0.0378658	0.0402136	0.0414543	0.0426563	0.0438151	0.0532886	0.0486578	0.0402136	0.0319098	0.0354177	0.0426117	0.0425692	0.0437711	0.037827	0.0354177	0.0307062	0.0377553	0.0354517	0.019169	0.0180209	0.0180209	0.0214517	0.0226064	0.0214731	0.0203197	0.00668253
KU233530.1_Thailand_G6	0.0402553	0.0390189	0.0390189	0.0390189	0.0390189	0.0390189	0.0390189	0.0390189	0.0390189	0.0390189	0.0390189	0.037827	0.0390189	0.0402136	0.0390189	0.0343028	0.0402136	0.0402553	0.040174	0.0366753	0.0390189	0.0402553	0.0414543	0.0426117	0.0520691	0.0474427	0.0390189	0.0307347	0.0342356	0.0414112	0.0413701	0.0425692	0.0366379	0.0342356	0.0295353	0.036569	0.0342683	0.0157326	0.0145923	0.0145923	0.0180034	0.0191502	0.0180209	0.0168754	0.00333057	0.00333335
KU233531.1_Thailand_G6	0.0402553	0.0390189	0.0390189	0.0390189	0.0390189	0.0390189	0.0390189	0.0390189	0.0390189	0.0390189	0.0390189	0.037827	0.0390189	0.0402136	0.0390189	0.0343028	0.0402136	0.0402553	0.040174	0.0366753	0.0390189	0.0402553	0.0414543	0.0426117	0.0520691	0.0474427	0.0390189	0.0307347	0.0342356	0.0414112	0.0413701	0.0425692	0.0366379	0.0342356	0.0295353	0.036569	0.0342683	0.0157326	0.0145923	0.0145923	0.0180034	0.0191502	0.0180209	0.0168754	0.00333057	0.00333335	0
MF817717.1_Vietnam_G6	0.0427028	0.0414543	0.0414543	0.0414543	0.0414543	0.0414543	0.0414543	0.0414543	0.0414543	0.0414543	0.0414543	0.0402553	0.0414543	0.0426563	0.0414543	0.0343394	0.0426563	0.0427028	0.0426117	0.0391013	0.0414543	0.0427028	0.0462306	0.0450688	0.0545604	0.0499291	0.0414543	0.0331208	0.0366379	0.0438611	0.0438151	0.0450214	0.0366753	0.0366379	0.0319098	0.0389806	0.0343028	0.0157493	0.0146078	0.0146078	0.0203197	0.0214731	0.0226064	0.0214517	0.00779894	0.00780487	0.00444539	0.00444539
MF817721.1_Vietnam_G6	0.0462795	0.0450214	0.0450214	0.0450214	0.0450214	0.0450214	0.0450214	0.0450214	0.0450214	0.0450214	0.0450214	0.0438151	0.0450214	0.0462306	0.0450214	0.0378658	0.0462306	0.0462795	0.0461836	0.0426563	0.0450214	0.0462795	0.0498244	0.0486578	0.0581966	0.0535478	0.0450214	0.0366379	0.0425692	0.0498758	0.0473943	0.0461836	0.0450214	0.0389806	0.0377902	0.0425286	0.0402136	0.00556271	0.00221822	0.00444539	0.0260867	0.0272522	0.0283928	0.0272259	0.0179878	0.0202996	0.0168592	0.0168592	0.0168754
MH341519.1_India_G6	0.0426563	0.0414112	0.0414112	0.0414112	0.0414112	0.0414112	0.0414112	0.0414112	0.0414112	0.0414112	0.0414112	0.0402136	0.0414112	0.0426117	0.0414112	0.0366753	0.0426117	0.0426563	0.0413701	0.0390591	0.0414112	0.0426563	0.0438611	0.0450214	0.0545111	0.0450214	0.0366379	0.0330876	0.0389806	0.0462306	0.0437711	0.0449759	0.0414112	0.0366025	0.0342356	0.0389443	0.0366379	0.0180209	0.0168754	0.0168754	0.0226064	0.0237638	0.0226292	0.0214731	0.0123196	0.0123325	0.0111987	0.0111987	0.0157326
MH341520.1_India_G6	0.0462795	0.0450214	0.0450214	0.0450214	0.0450214	0.0450214	0.0450214	0.0450214	0.0450214	0.0450214	0.0450214	0.0438151	0.0450214	0.0462306	0.0450214	0.0402553	0.0462306	0.0462795	0.0449759	0.0426563	0.0450214	0.0462795	0.0474931	0.0486578	0.0581966	0.0486578	0.0402136	0.0390189	0.0425692	0.0523208	0.0498244	0.0486079	0.0450214	0.040174	0.040174	0.0449324	0.0426117	0.023788	0.0226292	0.0226292	0.0284204	0.0295914	0.0261136	0.0272804	0.0180209	0.0180403	0.0168935	0.0168935	0.0214731
MH341523.1_India_G6	0.0414994	0.0402553	0.0402553	0.0402553	0.0402553	0.0402553	0.0402553	0.0402553	0.0402553	0.0402553	0.0402553	0.0390591	0.0402553	0.0414543	0.0402553	0.0355256	0.0414543	0.0414994	0.0402136	0.0379066	0.0402553	0.0414994	0.0450214	0.0462795	0.0557874	0.0462795	0.0378658	0.0343028	0.037827	0.0474931	0.0450214	0.0438151	0.0402553	0.0354517	0.0354517	0.040174	0.0378658	0.0191897	0.0180403	0.0180403	0.023788	0.0249494	0.0237638	0.0249239	0.0157177	0.0157326	0.0145923	0.0145923	0.0168935
MH341524.1_India_G6	0.0379066	0.0366753	0.0366753	0.0366753	0.0366753	0.0366753	0.0366753	0.0366753	0.0366753	0.0366753	0.0366753	0.0354877	0.0366753	0.0378658	0.0366753	0.0319753	0.0378658	0.0379066	0.0366379	0.0343394	0.0366753	0.0379066	0.0414112	0.0402553	0.0496823	0.0402553	0.0319416	0.0284204	0.0342683	0.0414543	0.0390189	0.0402136	0.0366753	0.0319098	0.0295624	0.0342356	0.0319416	0.0180403	0.0168935	0.0168935	0.0226292	0.023788	0.0249239	0.0237638	0.0145787	0.0145923	0.0134546	0.0134546	0.0157493
AY185360.2_Brazil_G6	0.0425286	0.0412938	0.0412938	0.0412938	0.0412938	0.0412938	0.0412938	0.0412938	0.0412938	0.0412938	0.0412938	0.0401005	0.0412938	0.0424899	0.0412938	0.034205	0.0424899	0.0425286	0.041331	0.0389443	0.0412938	0.0425286	0.0460548	0.0448909	0.0496823	0.0473035	0.03891	0.0329997	0.0388776	0.043689	0.0436509	0.0448514	0.0412938	0.0365079	0.0341494	0.0388472	0.0365375	0.017974	0.0168325	0.0168325	0.0248589	0.0260176	0.0271586	0.0259985	0.0168134	0.0191051	0.0156843	0.0156843	0.0156935
LC080656.1_Paraguay_G6	0.0414994	0.0402553	0.0402553	0.0402553	0.0402553	0.0402553	0.0402553	0.0402553	0.0402553	0.0402553	0.0402553	0.0390591	0.0402553	0.0414543	0.0402553	0.0331559	0.0414543	0.0414994	0.0414112	0.0379066	0.0402553	0.0414994	0.0450214	0.0438611	0.0508974	0.0462795	0.0354877	0.0319416	0.0354517	0.0450688	0.0426117	0.0438151	0.0402553	0.0354517	0.0330876	0.0377902	0.0354877	0.0146078	0.0134688	0.0134688	0.019169	0.0203197	0.0214517	0.0202996	0.0134423	0.0134546	0.0123196	0.0123196	0.0123325
L391Q_consensus_sequence	0.0403454	0.0415022	0.0415022	0.0415022	0.0415022	0.0415022	0.0415022	0.0415022	0.0415022	0.0415022	0.0415022	0.0403017	0.0415022	0.0427055	0.0415022	0.0343787	0.0427055	0.0427521	0.0426609	0.0391463	0.0415022	0.0427521	0.0462841	0.045121	0.0546239	0.0499872	0.0415022	0.0331587	0.03668	0.0439118	0.041459	0.0450734	0.0391041	0.03668	0.0319462	0.0390254	0.0367174	0.0157671	0.0146242	0.0146242	0.0203427	0.0214974	0.022632	0.0214759	0.0123223	0.0146087	0.0111996	0.0111996	0.0112112
L348	0.0391013	0.0402553	0.0402553	0.0402553	0.0402553	0.0402553	0.0402553	0.0402553	0.0402553	0.0402553	0.0402553	0.0390591	0.0402553	0.0414543	0.0402553	0.0331559	0.0414543	0.0414994	0.0414112	0.0379066	0.0402553	0.0414994	0.0450214	0.0438611	0.0533364	0.0487096	0.0402553	0.0319416	0.0354517	0.0426563	0.0402136	0.0438151	0.0378658	0.0354517	0.0307347	0.0377902	0.0354877	0.0146078	0.0134688	0.0134688	0.019169	0.0203197	0.0214517	0.0202996	0.0111773	0.0134546	0.0100571	0.0100571	0.0100675
L364	0.0391013	0.0402553	0.0402553	0.0402553	0.0402553	0.0402553	0.0402553	0.0402553	0.0402553	0.0402553	0.0402553	0.0390591	0.0402553	0.0414543	0.0402553	0.0331559	0.0414543	0.0414994	0.0414112	0.0379066	0.0402553	0.0414994	0.0450214	0.0438611	0.0533364	0.0487096	0.0402553	0.0319416	0.0354517	0.0426563	0.0402136	0.0438151	0.0378658	0.0354517	0.0307347	0.0377902	0.0354877	0.0146078	0.0134688	0.0134688	0.019169	0.0203197	0.0214517	0.0202996	0.0111773	0.0134546	0.0100571	0.0100571	0.0100675
L367	0.0391013	0.0402553	0.0402553	0.0402553	0.0402553	0.0402553	0.0402553	0.0402553	0.0402553	0.0402553	0.0402553	0.0390591	0.0402553	0.0414543	0.0402553	0.0331559	0.0414543	0.0414994	0.0414112	0.0379066	0.0402553	0.0414994	0.0450214	0.0438611	0.0533364	0.0487096	0.0402553	0.0319416	0.0354517	0.0426563	0.0402136	0.0438151	0.0378658	0.0354517	0.0307347	0.0377902	0.0354877	0.0146078	0.0134688	0.0134688	0.019169	0.0203197	0.0214517	0.0202996	0.0111773	0.0134546	0.0100571	0.0100571	0.0100675
L368	0.0379066	0.0390591	0.0390591	0.0390591	0.0390591	0.0390591	0.0390591	0.0390591	0.0390591	0.0390591	0.0390591	0.0378658	0.0390591	0.0402553	0.0390591	0.0319753	0.0402553	0.0402989	0.0402136	0.0367147	0.0390591	0.0402989	0.0438151	0.0426563	0.0521154	0.0474931	0.0390591	0.0307651	0.0342683	0.0414543	0.0390189	0.0426117	0.0366753	0.0342683	0.0295624	0.0366025	0.0343028	0.0134688	0.0123325	0.0123325	0.0180209	0.019169	0.0202996	0.0191502	0.0100487	0.0123196	0.00892973	0.00892973	0.00893879
L371	0.0391013	0.0402553	0.0402553	0.0402553	0.0402553	0.0402553	0.0402553	0.0402553	0.0402553	0.0402553	0.0402553	0.0390591	0.0402553	0.0414543	0.0402553	0.0331559	0.0414543	0.0414994	0.0414112	0.0379066	0.0402553	0.0414994	0.0450214	0.0438611	0.0533364	0.0487096	0.0402553	0.0319416	0.0354517	0.0426563	0.0402136	0.0438151	0.0378658	0.0354517	0.0307347	0.0377902	0.0354877	0.0146078	0.0134688	0.0134688	0.019169	0.0203197	0.0214517	0.0202996	0.0111773	0.0134546	0.0100571	0.0100571	0.0100675
L376	0.0379066	0.0390591	0.0390591	0.0390591	0.0390591	0.0390591	0.0390591	0.0390591	0.0390591	0.0390591	0.0390591	0.0378658	0.0390591	0.0402553	0.0390591	0.0319753	0.0402553	0.0402989	0.0402136	0.0367147	0.0390591	0.0402989	0.0438151	0.0426563	0.0521154	0.0474931	0.0390591	0.0307651	0.0342683	0.0414543	0.0390189	0.0426117	0.0366753	0.0342683	0.0295624	0.0366025	0.0343028	0.0134688	0.0123325	0.0123325	0.0180209	0.019169	0.0202996	0.0191502	0.0100487	0.0123196	0.00892973	0.00892973	0.00893879
L382	0.0391013	0.0402553	0.0402553	0.0402553	0.0402553	0.0402553	0.0402553	0.0402553	0.0402553	0.0402553	0.0402553	0.0390591	0.0402553	0.0414543	0.0402553	0.0331559	0.0414543	0.0414994	0.0414112	0.0379066	0.0402553	0.0414994	0.0450214	0.0438611	0.0533364	0.0487096	0.0402553	0.0319416	0.0354517	0.0426563	0.0402136	0.0438151	0.0378658	0.0354517	0.0307347	0.0377902	0.0354877	0.0146078	0.0134688	0.0134688	0.019169	0.0203197	0.0214517	0.0202996	0.0111773	0.0134546	0.0100571	0.0100571	0.0100675
L392	0.0391013	0.0402553	0.0402553	0.0402553	0.0402553	0.0402553	0.0402553	0.0402553	0.0402553	0.0402553	0.0402553	0.0390591	0.0402553	0.0414543	0.0402553	0.0331559	0.0414543	0.0414994	0.0414112	0.0379066	0.0402553	0.0414994	0.0450214	0.0438611	0.0533364	0.0487096	0.0402553	0.0319416	0.0354517	0.0426563	0.0402136	0.0438151	0.0378658	0.0354517	0.0307347	0.0377902	0.0354877	0.0146078	0.0134688	0.0134688	0.019169	0.0203197	0.0214517	0.0202996	0.0111773	0.0134546	0.0100571	0.0100571	0.0100675
L381	0.0367147	0.0354877	0.0354877	0.0354877	0.0354877	0.0354877	0.0354877	0.0354877	0.0354877	0.0354877	0.0354877	0.0343028	0.0354877	0.0366753	0.0331208	0.0307974	0.0366753	0.0367147	0.0366379	0.0331559	0.0354877	0.0367147	0.0402136	0.0414543	0.0508974	0.0462795	0.0378658	0.0319416	0.037827	0.0450688	0.0426117	0.0438151	0.0402553	0.0330876	0.0307347	0.0354177	0.0331208	0.0146078	0.0134688	0.0134688	0.0214731	0.0226292	0.0237638	0.0226064	0.0134423	0.0157326	0.0123196	0.0123196	0.0123325
LC154848.1_Myanmar_G10	0.0426117	0.0437711	0.0437711	0.0437711	0.0437711	0.0437711	0.0437711	0.0437711	0.0437711	0.0437711	0.0437711	0.0425692	0.0437711	0.0449759	0.0413701	0.041331	0.0449759	0.0426117	0.0449324	0.0414112	0.0437711	0.0450214	0.04856	0.0473943	0.0569148	0.0522664	0.0437711	0.0342356	0.0425286	0.0498244	0.043729	0.0425286	0.0389806	0.041331	0.0389443	0.0412938	0.0389806	0.0342356	0.0342356	0.0342356	0.0377553	0.0389443	0.0401005	0.03891	0.031826	0.031852	0.0306797	0.0306797	0.0330564
KU233540.1_Thailand_G10	0.0414112	0.0425692	0.0425692	0.0425692	0.0425692	0.0425692	0.0425692	0.0425692	0.0425692	0.0425692	0.0425692	0.0413701	0.0425692	0.0437711	0.040174	0.0401362	0.0413701	0.0414112	0.043729	0.0402136	0.0425692	0.0438151	0.0450214	0.0437711	0.0532428	0.0486079	0.040174	0.0330564	0.0389443	0.0486079	0.043729	0.0449324	0.0413701	0.0401362	0.0377553	0.0377223	0.0354177	0.0307062	0.0307062	0.0307062	0.034205	0.0353856	0.0342356	0.0330564	0.0260387	0.0260618	0.0249003	0.0249003	0.0295353
KU233537.1_Thailand_G10	0.0402136	0.0413701	0.0413701	0.0413701	0.0413701	0.0413701	0.0413701	0.0413701	0.0413701	0.0413701	0.0413701	0.040174	0.0413701	0.0425692	0.0389806	0.0389443	0.0425692	0.0402136	0.0425286	0.0390189	0.0413701	0.0426117	0.0438151	0.0425692	0.0520248	0.0473943	0.0389806	0.0318799	0.0377553	0.0473943	0.0425286	0.043729	0.040174	0.0389443	0.036569	0.0365375	0.0342356	0.0295353	0.0295353	0.0295353	0.0330271	0.034205	0.0330564	0.0318799	0.0248786	0.0249003	0.0237416	0.0237416	0.028367
KU233547.1_Thailand_G10	0.0389806	0.0401362	0.0401362	0.0401362	0.0401362	0.0401362	0.0401362	0.0401362	0.0401362	0.0401362	0.0401362	0.0389443	0.0401362	0.041331	0.0377553	0.0401005	0.041331	0.0389806	0.0412938	0.0377902	0.0401362	0.0413701	0.0425692	0.041331	0.0507689	0.0461387	0.0377553	0.0306797	0.0365375	0.043729	0.03891	0.0424899	0.0389443	0.0377223	0.0377223	0.0353273	0.0330271	0.0306797	0.0306797	0.0306797	0.0341762	0.0353555	0.034205	0.0330271	0.0260176	0.0260387	0.0248786	0.0248786	0.0295101
KU233555.1_Thailand_G10	0.0473479	0.0485141	0.0485141	0.0485141	0.0485141	0.0485141	0.0485141	0.0485141	0.0485141	0.0485141	0.0485141	0.0473035	0.0485141	0.0497277	0.0460957	0.0460548	0.0497277	0.0473479	0.0496823	0.0461387	0.0485141	0.0497751	0.04856	0.0546118	0.0629856	0.059544	0.0509443	0.03891	0.0412586	0.0546118	0.0496823	0.0484702	0.0448909	0.0460548	0.0460548	0.0484283	0.0460957	0.03891	0.03891	0.03891	0.0424533	0.0436509	0.0401005	0.0412938	0.0341762	0.034205	0.0330271	0.0330271	0.0377223
LC154064.1_Myanmar_G10	0.0426563	0.0438151	0.0438151	0.0438151	0.0438151	0.0438151	0.0438151	0.0438151	0.0438151	0.0438151	0.0438151	0.0426117	0.0438151	0.0450214	0.0414112	0.0413701	0.0450214	0.0426563	0.0449759	0.0414543	0.0438151	0.0450688	0.0486079	0.0474427	0.0569651	0.0523208	0.0438151	0.0342683	0.040174	0.0498758	0.0449759	0.0437711	0.0402136	0.0413701	0.0389806	0.041331	0.0390189	0.0319098	0.0319098	0.0319098	0.0354177	0.0366025	0.0377553	0.036569	0.0295101	0.0295353	0.028367	0.028367	0.0307347
LC154065.1_Mynmar_G10	0.0438151	0.0449759	0.0449759	0.0449759	0.0449759	0.0449759	0.0449759	0.0449759	0.0449759	0.0449759	0.0449759	0.0437711	0.0449759	0.0461836	0.0425692	0.0425286	0.0461836	0.0438151	0.0461387	0.0426117	0.0449759	0.0462306	0.0497751	0.0486079	0.0581448	0.0510439	0.0449759	0.0330564	0.0389443	0.0510439	0.0461387	0.0449324	0.0413701	0.0425286	0.0401362	0.0424899	0.040174	0.0330564	0.0330564	0.0330564	0.034205	0.0353856	0.0365375	0.0353555	0.0306551	0.0306797	0.0295101	0.0295101	0.0318799
[truncated: 24 more columns]

## Sheet: Caption
Table. Estimates of evolutionary divergence between BLV sequences from Pakistan and other representatives worldwide
The number of base substitutions per site from between sequences are shown. Analyses were conducted using the Kimura 2-parameter model [1]. The analysis involved 73 nucleotide sequences. Codon positions included were 1st+2nd+3rd+Noncoding. All ambiguous positions were removed for each sequence pair. There were a total of 903 positions in the final dataset. Evolutionary analyses were conducted in …
1. Kimura M. (1980). A simple method for estimating evolutionary rate of base substitutions through comparative studies of nucleotide sequences. Journal of Molecular Evolution 16:111-120.
2. Tamura K., Stecher G., Peterson D., Filipski A., and Kumar S. (2013). MEGA6: Molecular Evolutionary Genetics Analysis version 6.0. Molecular Biology and Evolution30: 2725-2729.
