# Supplementary material for: Molecular Characterization of the env Gene of Bovine Leukemia Virus in Cattle from Pakistan with NGS-Based Evidence of Virus Heterogeneity
Source: Pathogens. 2021 Jul 19;10(7):910. doi: 10.3390/pathogens10070910 (PMC8308526; doi:10.3390/pathogens10070910)
Supplement: Supplementary file 1 [file pathogens-10-00910-s001.zip › Table_S3_Identification of molecular markers within Genotype 6 BLV sequences.xlsx]

## Sheet: Arkusz1
		88% 6f	100% 6b	100%6k	100% 6e	100% 6b	100% 6b				100% 6i				100% 6h			100% 6b	100% 6e	100% 6e	86% 6k	100% 6h	100% 6h		100% 6k		100% 6e	100% 6e		100% 6k			100% 6e		100% 6d			data of avaibility	subgenotype this manuscript
	C	A	C	C	C	C	C	A	C	C	C	T	C	A	T	T	T	C	C	T	C	C	G	C	C	C	A	A	T	C	T	C	G	C	A	C	A
nucleotide and position in FLK-BLV	294	321	363	378	390	398	399	404	411	420	427	432	439	450	456	465	471	472	507	516	529	546	566	570	585	609	618	651	654	663	708	717	729	732	738	750	754
AY185360.2_Brazil 6a													T													T								T				2004	6a
DQ059415.1_Brazil													T													T												2016
JN254639.1_Brazil													T													T
GQ985389.1_Brazil													T											T		T
LC075572.1_Montero-93													T													T
LC075573.1_Montero-144													T													T
LC075574.1_Montero-141													T													T
LC075575.1_Bolivia_Ya-47													T													T
LC075553.1_Paraguray-98													T											T		T
MH041958.1_Colombia													T											T		T												2020
MH041917.1_Colombia													T											T		T
MH041915.1_Colombia													T											T		T
MH041913.1_Colombia													T											T		T
FJ808582.1 Argentina			T			A	T											T								T											G	2009	6b
JN254633.1_Brazil			T			A	T											T								T												2016
GQ985391.1_Brazil			T			A	T											T								T
KJ668815.1_Philippines																										T												2014	6c
KJ668816.1_Philippines																C										T
KJ668817.1_Philippines																										T
KJ668818.1_Philippines																										T
KJ668819.1_Philippines																										T
LC080656.1 Paraguay												C	T											T		T								T	G			2016	6d
LC080657.1_Paraguay					T					T		C				C			T	C						T	G	G				T	A					2016	6e
LC080658.1_Paraquay					T					T		C				C			T	C						T	G	G				T	A					2016
LC466593.1_Myanmar					T			G				C				C			T	C						T	G	G				T	A
LC466604.1_Myanmar					T			G				C				C			T	C						T	G	G				T	A
KU233548.1_Thailand					T			G				C				C			T	C						T	G	G				T	A					2016
KU233549.1 Thailand					T							C				C			T	C						T	G	G				T	A					2016
LC075549.1_Pucallpa-36					T							C				C			T	C						T	G	G										2016
LC075550.1_Pucallpa-187					T							C				C			T	C						T	G	G
LC075551.1_Pucallpa-110					T							C				C			T	C						T	G	G
LC075554.1_Paraguray-93					T					T		C				C			T	C						T	G	G
LC075552.1_Pucallpa-7					T							C				C			T	C						T	G	G
LC075556.1_Paraguay-96					T					T		C				C			T	C						T	G	G
LC075555.1_Paraguray-91					T					T		C				C			T	C						T	G	G
LC075571.1_Bolivia_Ya-102					T							C				C			T	C						T	G	G
KU233536.1_Thailand		G														C								T		T													6f
KU233530.1_Thailand		G														C										T
KU233531.1_Thailand		G														C										T
KU233562.1_Thailand		G														C										T
KU233563.1_Thailand		G														C										T
MF817717.1_Vietnam		G														C										T
KU233544.1_Thailand		G														C										T
LC466605.1_Myanmar																C										T												2018
MH341516.1_India													T											T		T								T			G	2018	6g
MH341517.1_India													T											T		T								T			G
MH341518.1_India													T											T		T								T			G
MH341519.1_India													T											T		T								T			G
MH341520.1_India													T											T		T								T			G
MH341521.1_India													T											T		T								T			G
MH341522.1_India													T											T		T								T			G
MH341523.1_India													T											T		T								T			G
MH341524.1_India													T											T		T								T			G
MH341525.1_India													T											T		T			C					T			G
MF817721.1_Vietnam														G	C							T	A			T					G							2018	6h
MH040200.1_China	T								T			C		G	C							T	A			T												Apr2019
MH040202.1_China	T								T					G	C							T	A			T
MH040207.1_China	T								T					G	C							T	A			T
MH040198.1_China	T								T					G	C							T	A			T
MH040199.1_China									T					G	C							T	A			T
MH040201.1_China									T					G	C							T	A			T
MK840875.1_China									T					G	C							T	A			T												Aug 2019
MK840876.1_China									T					G	C							T	A			T
MK840878.1_China									T					G	C							T	A			T
MK840880.1_China									T					G	C							T	A			T
KU764759.1_China_E318									T					G	C							T	A			T												2019
KU764760.1_China_E325									T					G	C							T	A			T
KU764757.1_China_E312									T					G	C							T	A			T
KU764758.1_China_E3162									T					G	C							T	A			T
KU764748.1_China_E110														G	C		C					T	A			T
KU764749.1_China_E112														G	C		C					T	A			T
KU764750.1_China_E119														G	C		C					T	A			T
KU764756.1_China_E307														G	C							T	A			T
MH040203._China											A			G																								Apr 2019	6i
MH040209._China											A			G
MH040205.1_China											A			G
MH040208.1_China											A			G
KU764751.1_China_E158											A			G																								2019
LT970922.1_Italy																										T			C									2019	6j
LT970923.1_Italy																										T			C
LT970921.1__Italy																										T			C
LT970937.1__Italy																										T			C
LC466592.1_Myanmar				T													C				T				T	T				A	G	T				T		2020	6k
LC466596.1_Myanmar				T													C				T				T	T				A	G	T				T
LC466597.1_Myanmar				T													C								T	T				A	G	T				T
LC466598.1_Myanmar				T													C				T				T	T				A	G	T				T
LC466599.1_Myanmar				T													C				T				T	T				A	G	T				T
LC466609.1_Myanmar				T													C				T				T	T				A	G	T				T
LC466610.1_Myanmar				T								G					C				T				T	T				A	G	T				T
L348																C																				T		this study	6l
L364																C																				T
L367																C																				T
L368																C																				T
L371																C																				T
L376																C																				T
L382																C																				T
L392																C																				T
L381																																							6m
Supplementary Tab.3. Identification of molecular markers within Genotype 6 BLV sequences. All available genotype G6 sequences (July 2020) were aligned to each other and every nucleotide changes were registered in comparison to the reference sequence (BLV FLK). The percentage of nucleotide changes exceeded 75% and present ony in particilar sebgenotype is considered a sa molecular marker.
