# Supplementary material for: Molecular Characterization of the env Gene of Bovine Leukemia Virus in Cattle from Pakistan with NGS-Based Evidence of Virus Heterogeneity
Source: Pathogens. 2021 Jul 19;10(7):910. doi: 10.3390/pathogens10070910 (PMC8308526; doi:10.3390/pathogens10070910)
Supplement: Supplementary file 1 [file pathogens-10-00910-s001.zip › Table_S4_Pairwise identity score_G1.xlsx]

## Sheet: SDT_identity_903bp_G1
	>M35242.1_FLKBLV	>P2_	>P5_	>P6_	>P29_	>P30_	>P474_	>P475_	>P479_	>P488_	>P492_	>P496_	>P500_	>P504_	>P506_	>D00647.1_Australia	>KU233564.1_Thailand	>MH170028.1_Vietnam	>KP201468.1_Korea	>K02120.1_Japan_	>AP018007.1_Japan	>EF065661.1_Japan	>EF065640.1_Costa_Rica	>KX674372.1_Dominica	>HE967301.1_Uruguay	>AF547184.2_Brazil	>AY151262.2_Brazil	>AF399703.3_Brazil	>LC080651.1_Paraguay	>EF065641.1_US	>EF065642.1_US	>EF065644.1_US	>EF065656.1_US	>AY078387.1_US	>MN966692.1_South_Africa
>M35242.1_FLKBLV	100.001
>P2_	99.401	100.001
>P5_	99.401	100.001	100.001
>P6_	99.401	100.001	100.001	100.001
>P29_	99.401	100.001	100.001	100.001	100.001
>P30_	99.401	100.001	100.001	100.001	100.001	100.001
>P474_	99.401	99.601	99.601	99.601	99.601	99.601	100.001
>P475_	99.401	100.001	100.001	100.001	100.001	100.001	99.601	100.001
>P479_	99.401	100.001	100.001	100.001	100.001	100.001	99.601	100.001	100.001
>P488_	99.401	100.001	100.001	100.001	100.001	100.001	99.601	100.001	100.001	100.001
>P492_	99.401	100.001	100.001	100.001	100.001	100.001	99.601	100.001	100.001	100.001	100.001
>P496_	99.601	99.701	99.701	99.701	99.701	99.701	99.701	99.701	99.701	99.701	99.701	100.001
>P500_	99.401	99.601	99.601	99.601	99.601	99.601	99.601	99.601	99.601	99.601	99.601	99.901	100.001
>P504_	99.301	99.901	99.901	99.901	99.901	99.901	99.401	99.901	99.901	99.901	99.901	99.601	99.401	100.001
>P506_	99.401	99.601	99.601	99.601	99.601	99.601	99.601	99.601	99.601	99.601	99.601	99.901	99.801	99.401	100.001
>D00647.1_Australia	99.001	99.101	99.101	99.101	99.101	99.101	99.101	99.101	99.101	99.101	99.101	99.201	99.101	99.001	99.101	100.001
>KU233564.1_Thailand	99.001	99.301	99.301	99.301	99.301	99.301	99.101	99.301	99.301	99.301	99.301	99.201	99.101	99.201	99.101	98.701	100.001
>MH170028.1_Vietnam	99.301	99.701	99.701	99.701	99.701	99.701	99.401	99.701	99.701	99.701	99.701	99.601	99.401	99.601	99.401	99.001	99.401	100.001
>KP201468.1_Korea	99.301	99.401	99.401	99.401	99.401	99.401	99.401	99.401	99.401	99.401	99.401	99.601	99.401	99.301	99.401	99.001	99.001	99.301	100.001
>K02120.1_Japan_	99.301	99.401	99.401	99.401	99.401	99.401	99.401	99.401	99.401	99.401	99.401	99.601	99.401	99.301	99.401	99.001	99.001	99.301	99.301	100.001
>AP018007.1_Japan	99.001	99.101	99.101	99.101	99.101	99.101	99.101	99.101	99.101	99.101	99.101	99.201	99.101	99.001	99.101	98.701	98.701	99.001	99.001	99.001	100.001
>EF065661.1_Japan	99.001	99.101	99.101	99.101	99.101	99.101	99.101	99.101	99.101	99.101	99.101	99.201	99.101	99.001	99.101	98.701	98.701	99.001	99.001	99.201	98.701	100.001
>EF065640.1_Costa_Rica	99.701	99.801	99.801	99.801	99.801	99.801	99.801	99.801	99.801	99.801	99.801	99.901	99.801	99.701	99.801	99.301	99.301	99.701	99.701	99.701	99.301	99.301	100.001
>KX674372.1_Dominica	99.401	99.601	99.601	99.601	99.601	99.601	99.601	99.601	99.601	99.601	99.601	99.701	99.601	99.401	99.601	99.101	99.101	99.401	99.401	99.401	99.101	99.101	99.801	100.001
>HE967301.1_Uruguay	99.401	99.601	99.601	99.601	99.601	99.601	99.601	99.601	99.601	99.601	99.601	99.701	99.601	99.401	99.601	99.101	99.101	99.401	99.401	99.401	99.101	99.101	99.801	99.601	100.001
>AF547184.2_Brazil	99.301	99.401	99.401	99.401	99.401	99.401	99.401	99.401	99.401	99.401	99.401	99.601	99.401	99.301	99.401	99.001	99.001	99.301	99.301	99.301	99.001	99.001	99.701	99.401	99.401	100.001
>AY151262.2_Brazil	99.401	99.601	99.601	99.601	99.601	99.601	99.601	99.601	99.601	99.601	99.601	99.701	99.601	99.401	99.601	99.101	99.101	99.401	99.401	99.401	99.101	99.101	99.801	99.601	99.801	99.401	100.001
>AF399703.3_Brazil	98.901	99.001	99.001	99.001	99.001	99.001	99.001	99.001	99.001	99.001	99.001	99.101	99.001	98.901	99.001	98.801	98.601	98.901	98.901	98.901	98.601	98.801	99.201	99.001	99.201	98.901	99.201	100.001
>LC080651.1_Paraguay	99.301	99.401	99.401	99.401	99.401	99.401	99.401	99.401	99.401	99.401	99.401	99.601	99.401	99.301	99.401	99.001	99.001	99.301	99.301	99.301	99.001	99.001	99.701	99.401	99.901	99.301	99.701	99.101	100.001
>EF065641.1_US	99.801	99.401	99.401	99.401	99.401	99.401	99.401	99.401	99.401	99.401	99.401	99.601	99.401	99.301	99.401	99.001	99.001	99.301	99.301	99.301	99.001	99.001	99.701	99.401	99.401	99.301	99.401	98.901	99.301	100.001
>EF065642.1_US	99.301	99.401	99.401	99.401	99.401	99.401	99.401	99.401	99.401	99.401	99.401	99.601	99.401	99.301	99.401	99.001	99.201	99.601	99.301	99.301	99.001	99.001	99.701	99.401	99.401	99.301	99.401	98.901	99.301	99.301	100.001
>EF065644.1_US	99.901	99.601	99.601	99.601	99.601	99.601	99.601	99.601	99.601	99.601	99.601	99.701	99.601	99.401	99.601	99.101	99.101	99.401	99.401	99.401	99.101	99.101	99.801	99.601	99.601	99.401	99.601	99.001	99.401	99.901	99.401	100.001
>EF065656.1_US	99.801	99.401	99.401	99.401	99.401	99.401	99.401	99.401	99.401	99.401	99.401	99.601	99.401	99.301	99.401	99.001	99.001	99.301	99.301	99.301	99.001	99.001	99.701	99.401	99.401	99.301	99.401	98.901	99.301	99.801	99.301	99.901	100.001
>AY078387.1_US	99.801	99.401	99.401	99.401	99.401	99.401	99.401	99.401	99.401	99.401	99.401	99.601	99.401	99.301	99.401	99.001	99.001	99.301	99.301	99.301	99.001	99.001	99.701	99.401	99.401	99.301	99.401	98.901	99.301	99.801	99.301	99.901	100.001	100.001
>MN966692.1_South_Africa	99.101	99.201	99.201	99.201	99.201	99.201	99.201	99.201	99.201	99.201	99.201	99.601	99.401	99.101	99.401	98.801	98.801	99.101	99.101	99.101	98.801	98.801	99.401	99.201	99.201	99.101	99.201	98.701	99.101	99.101	99.101	99.201	99.101	99.101	100.001
Table S4 Pairwise identity scores of BLV 903 bp sequences between G1 from Pakistan and other geographic regions worldwide

## Sheet: SDT_identity_400bp_G1
	>M35242.1_FLKBLV	>G23_	>2Pak_	>6Pak	>P2_	>P5_	>P6_	>P29_	>P30_	>P474_	>P475_	>P479_	>P488_	>P492_	>P496_	>P500_	>P504_	>P506_	>D00647.1_Australia	>KU233564.1_Thailand	>KJ668810.1_Philippines	>KJ668809.1_Philippines	>MH170028.1_Vietnam	>LC466601.1_Myanmar	>LC466603.1_Myanmar	>LC466594.1_Myanmar	>LC466608.1_Myanmar	>KP201468.1_Korea	>MN167087.1_Taiwan	>MN167088.1_Taiwan	>MN167089.1_Taiwan	>K02120.1_Japan_	>AP018007.1_Japan	>EF065661.1_Japan	>LC060798.1_Mongolia	>KY421037.1_China	>KU764753.1_China_	>EU266060.1_Iran	>EF065640.1_Costa_Rica	>HE967301.1_Uruguay	>LC080651.1_Paraguay	>LC075546.1_Peru	>LC075568.1_Bolivia	>AF547184.2_Brazil	>AY151262.2_Brazil	>AF399703.3_Brazil	>KX674372.1_Dominica	>FJ808578.1_Argentina	>EF065641.1_US
>M35242.1_FLKBLV	100.001
>G23_	99.301	100.001
>2Pak_	99.301	100.001	100.001
>6Pak	99.301	100.001	100.001	100.001
>P2_	99.501	99.801	99.801	99.801	100.001
>P5_	99.501	99.801	99.801	99.801	100.001	100.001
>P6_	99.501	99.801	99.801	99.801	100.001	100.001	100.001
>P29_	99.501	99.801	99.801	99.801	100.001	100.001	100.001	100.001
>P30_	99.501	99.801	99.801	99.801	100.001	100.001	100.001	100.001	100.001
>P474_	99.301	100.001	100.001	100.001	99.801	99.801	99.801	99.801	99.801	100.001
>P475_	99.501	99.801	99.801	99.801	100.001	100.001	100.001	100.001	100.001	99.801	100.001
>P479_	99.501	99.801	99.801	99.801	100.001	100.001	100.001	100.001	100.001	99.801	100.001	100.001
>P488_	99.501	99.801	99.801	99.801	100.001	100.001	100.001	100.001	100.001	99.801	100.001	100.001	100.001
>P492_	99.501	99.801	99.801	99.801	100.001	100.001	100.001	100.001	100.001	99.801	100.001	100.001	100.001	100.001
>P496_	99.501	99.801	99.801	99.801	100.001	100.001	100.001	100.001	100.001	99.801	100.001	100.001	100.001	100.001	100.001
>P500_	99.501	99.801	99.801	99.801	100.001	100.001	100.001	100.001	100.001	99.801	100.001	100.001	100.001	100.001	100.001	100.001
>P504_	99.501	99.801	99.801	99.801	100.001	100.001	100.001	100.001	100.001	99.801	100.001	100.001	100.001	100.001	100.001	100.001	100.001
>P506_	99.301	99.501	99.501	99.501	99.801	99.801	99.801	99.801	99.801	99.501	99.801	99.801	99.801	99.801	99.801	99.801	99.801	100.001
>D00647.1_Australia	99.301	99.501	99.501	99.501	99.801	99.801	99.801	99.801	99.801	99.501	99.801	99.801	99.801	99.801	99.801	99.801	99.801	99.501	100.001
>KU233564.1_Thailand	99.001	99.301	99.301	99.301	99.501	99.501	99.501	99.501	99.501	99.301	99.501	99.501	99.501	99.501	99.501	99.501	99.501	99.301	99.301	100.001
>KJ668810.1_Philippines	99.001	99.301	99.301	99.301	99.501	99.501	99.501	99.501	99.501	99.301	99.501	99.501	99.501	99.501	99.501	99.501	99.501	99.301	99.301	99.001	100.001
>KJ668809.1_Philippines	99.001	99.301	99.301	99.301	99.501	99.501	99.501	99.501	99.501	99.301	99.501	99.501	99.501	99.501	99.501	99.501	99.501	99.301	99.301	99.001	99.501	100.001
>MH170028.1_Vietnam	99.001	99.301	99.301	99.301	99.501	99.501	99.501	99.501	99.501	99.301	99.501	99.501	99.501	99.501	99.501	99.501	99.501	99.301	99.301	99.501	99.001	99.001	100.001
>LC466601.1_Myanmar	99.301	99.501	99.501	99.501	99.801	99.801	99.801	99.801	99.801	99.501	99.801	99.801	99.801	99.801	99.801	99.801	99.801	99.501	99.501	99.301	99.301	99.301	99.301	100.001
>LC466603.1_Myanmar	100.001	99.301	99.301	99.301	99.501	99.501	99.501	99.501	99.501	99.301	99.501	99.501	99.501	99.501	99.501	99.501	99.501	99.301	99.301	99.001	99.001	99.001	99.001	99.301	100.001
>LC466594.1_Myanmar	99.501	99.801	99.801	99.801	100.001	100.001	100.001	100.001	100.001	99.801	100.001	100.001	100.001	100.001	100.001	100.001	100.001	99.801	99.801	99.501	99.501	99.501	99.501	99.801	99.501	100.001
>LC466608.1_Myanmar	99.301	99.501	99.501	99.501	99.801	99.801	99.801	99.801	99.801	99.501	99.801	99.801	99.801	99.801	99.801	99.801	99.801	99.501	99.501	99.301	99.301	99.301	99.301	99.501	99.301	99.801	100.001
>KP201468.1_Korea	99.301	99.501	99.501	99.501	99.801	99.801	99.801	99.801	99.801	99.501	99.801	99.801	99.801	99.801	99.801	99.801	99.801	99.501	99.501	99.301	99.301	99.301	99.301	99.501	99.301	99.801	99.501	100.001
>MN167087.1_Taiwan	98.501	98.801	98.801	98.801	99.001	99.001	99.001	99.001	99.001	98.801	99.001	99.001	99.001	99.001	99.001	99.001	99.001	98.801	98.801	98.501	98.501	98.501	98.501	98.801	98.501	99.001	98.801	98.801	100.001
>MN167088.1_Taiwan	99.001	99.301	99.301	99.301	99.501	99.501	99.501	99.501	99.501	99.301	99.501	99.501	99.501	99.501	99.501	99.501	99.501	99.301	99.301	99.001	99.001	99.001	99.001	99.301	99.001	99.501	99.301	99.301	98.501	100.001
>MN167089.1_Taiwan	99.301	99.501	99.501	99.501	99.801	99.801	99.801	99.801	99.801	99.501	99.801	99.801	99.801	99.801	99.801	99.801	99.801	99.501	100.001	99.301	99.301	99.301	99.301	99.501	99.301	99.801	99.501	99.501	98.801	99.301	100.001
>K02120.1_Japan_	99.001	99.301	99.301	99.301	99.501	99.501	99.501	99.501	99.501	99.301	99.501	99.501	99.501	99.501	99.501	99.501	99.501	99.301	99.301	99.001	99.001	99.501	99.001	99.301	99.001	99.501	99.301	99.301	98.501	99.001	99.301	100.001
>AP018007.1_Japan	98.501	98.801	98.801	98.801	99.001	99.001	99.001	99.001	99.001	98.801	99.001	99.001	99.001	99.001	99.001	99.001	99.001	98.801	98.801	98.501	98.501	98.501	98.501	98.801	98.501	99.001	98.801	98.801	98.001	98.501	98.801	98.501	100.001
>EF065661.1_Japan	98.301	98.501	98.501	98.501	98.801	98.801	98.801	98.801	98.801	98.501	98.801	98.801	98.801	98.801	98.801	98.801	98.801	98.501	98.501	98.301	98.301	98.301	98.301	98.501	98.301	98.801	98.501	98.501	98.301	98.301	98.501	98.801	97.801	100.001
>LC060798.1_Mongolia	99.001	99.301	99.301	99.301	99.501	99.501	99.501	99.501	99.501	99.301	99.501	99.501	99.501	99.501	99.501	99.501	99.501	99.301	99.801	99.001	99.001	99.001	99.001	99.301	99.001	99.501	99.301	99.301	98.501	99.001	99.801	99.001	98.501	98.301	100.001
>KY421037.1_China	99.001	99.301	99.301	99.301	99.501	99.501	99.501	99.501	99.501	99.301	99.501	99.501	99.501	99.501	99.501	99.501	99.501	99.301	99.301	99.001	99.001	99.001	99.001	99.301	99.001	99.501	99.301	99.301	99.501	99.001	99.301	99.001	98.501	98.301	99.001	100.001
>KU764753.1_China_	99.301	99.501	99.501	99.501	99.801	99.801	99.801	99.801	99.801	99.501	99.801	99.801	99.801	99.801	99.801	99.801	99.801	99.501	99.501	99.301	99.301	99.301	99.301	99.501	99.301	99.801	99.501	99.501	98.801	99.301	99.501	99.301	98.801	98.501	99.301	99.301	100.001
>EU266060.1_Iran	97.001	97.301	97.301	97.301	97.501	97.501	97.501	97.501	97.501	97.301	97.501	97.501	97.501	97.501	97.501	97.501	97.501	97.301	97.801	97.001	97.001	97.001	97.001	97.301	97.001	97.501	97.301	97.301	96.501	97.001	97.801	97.001	96.501	96.301	98.001	97.001	97.301	100.001
>EF065640.1_Costa_Rica	99.501	99.801	99.801	99.801	100.001	100.001	100.001	100.001	100.001	99.801	100.001	100.001	100.001	100.001	100.001	100.001	100.001	99.801	99.801	99.501	99.501	99.501	99.501	99.801	99.501	100.001	99.801	99.801	99.001	99.501	99.801	99.501	99.001	98.801	99.501	99.501	99.801	97.501	100.001
>HE967301.1_Uruguay	99.001	99.301	99.301	99.301	99.501	99.501	99.501	99.501	99.501	99.301	99.501	99.501	99.501	99.501	99.501	99.501	99.501	99.301	99.301	99.001	99.001	99.001	99.001	99.301	99.001	99.501	99.301	99.301	99.501	99.001	99.301	99.001	98.501	98.301	99.001	100.001	99.301	97.001	99.501	100.001
>LC080651.1_Paraguay	98.801	99.001	99.001	99.001	99.301	99.301	99.301	99.301	99.301	99.001	99.301	99.301	99.301	99.301	99.301	99.301	99.301	99.001	99.001	98.801	98.801	98.801	98.801	99.001	98.801	99.301	99.001	99.001	99.301	98.801	99.001	98.801	98.301	98.001	98.801	99.801	99.001	97.301	99.301	99.801	100.001
>LC075546.1_Peru	99.501	99.801	99.801	99.801	100.001	100.001	100.001	100.001	100.001	99.801	100.001	100.001	100.001	100.001	100.001	100.001	100.001	99.801	99.801	99.501	99.501	99.501	99.501	99.801	99.501	100.001	99.801	99.801	99.001	99.501	99.801	99.501	99.001	98.801	99.501	99.501	99.801	97.501	100.001	99.501	99.301	100.001
>LC075568.1_Bolivia	99.001	99.301	99.301	99.301	99.501	99.501	99.501	99.501	99.501	99.301	99.501	99.501	99.501	99.501	99.501	99.501	99.501	99.301	99.301	99.001	99.001	99.301	99.001	99.301	99.001	99.501	99.301	99.301	98.501	99.001	99.301	99.301	98.501	98.301	99.001	99.001	99.301	97.001	99.501	99.001	98.801	99.501	100.001
>AF547184.2_Brazil	98.801	99.001	99.001	99.001	99.301	99.301	99.301	99.301	99.301	99.001	99.301	99.301	99.301	99.301	99.301	99.301	99.301	99.001	99.001	98.801	98.801	98.801	98.801	99.001	98.801	99.301	99.001	99.001	98.301	98.801	99.001	98.801	98.301	98.001	98.801	98.801	99.001	96.801	99.301	98.801	98.501	99.301	98.801	100.001
>AY151262.2_Brazil	99.001	99.301	99.301	99.301	99.501	99.501	99.501	99.501	99.501	99.301	99.501	99.501	99.501	99.501	99.501	99.501	99.501	99.301	99.301	99.001	99.001	99.001	99.001	99.301	99.001	99.501	99.301	99.301	99.001	99.001	99.301	99.001	98.501	98.301	99.001	99.501	99.301	97.001	99.501	99.501	99.301	99.501	99.001	98.801	100.001
>AF399703.3_Brazil	99.001	99.301	99.301	99.301	99.501	99.501	99.501	99.501	99.501	99.301	99.501	99.501	99.501	99.501	99.501	99.501	99.501	99.301	99.301	99.001	99.001	99.001	99.001	99.301	99.001	99.501	99.301	99.301	99.001	99.001	99.301	99.001	98.501	98.301	99.001	99.501	99.301	97.001	99.501	99.501	99.301	99.501	99.001	98.801	99.501	100.001
>KX674372.1_Dominica	99.301	99.501	99.501	99.501	99.801	99.801	99.801	99.801	99.801	99.501	99.801	99.801	99.801	99.801	99.801	99.801	99.801	99.501	99.501	99.301	99.301	99.301	99.301	99.501	99.301	99.801	99.501	99.501	98.801	99.301	99.501	99.301	98.801	98.501	99.301	99.301	99.501	97.301	99.801	99.301	99.001	99.801	99.301	99.001	99.301	99.301	100.001
>FJ808578.1_Argentina	98.801	99.001	99.001	99.001	99.301	99.301	99.301	99.301	99.301	99.001	99.301	99.301	99.301	99.301	99.301	99.301	99.301	99.001	99.001	98.801	98.801	98.801	98.801	99.001	98.801	99.301	99.001	99.001	99.301	98.801	99.001	98.801	98.301	98.001	98.801	99.801	99.001	97.301	99.301	99.801	100.001	99.301	98.801	98.501	99.301	99.301	99.001	100.001
>EF065641.1_US	100.001	99.301	99.301	99.301	99.501	99.501	99.501	99.501	99.501	99.301	99.501	99.501	99.501	99.501	99.501	99.501	99.501	99.301	99.301	99.001	99.001	99.001	99.001	99.301	100.001	99.501	99.301	99.301	98.501	99.001	99.301	99.001	98.501	98.301	99.001	99.001	99.301	97.001	99.501	99.001	98.801	99.501	99.001	98.801	99.001	99.001	99.301	98.801	100.001
>EF065642.1_US	99.001	99.301	99.301	99.301	99.501	99.501	99.501	99.501	99.501	99.301	99.501	99.501	99.501	99.501	99.501	99.501	99.501	99.301	99.301	99.501	99.001	99.001	99.501	99.301	99.001	99.501	99.301	99.301	98.501	99.501	99.301	99.001	98.501	98.301	99.001	99.001	99.301	97.001	99.501	99.001	98.801	99.501	99.001	98.801	99.001	99.001	99.301	98.801	99.001
>EF065644.1_US	100.001	99.301	99.301	99.301	99.501	99.501	99.501	99.501	99.501	99.301	99.501	99.501	99.501	99.501	99.501	99.501	99.501	99.301	99.301	99.001	99.001	99.001	99.001	99.301	100.001	99.501	99.301	99.301	98.501	99.001	99.301	99.001	98.501	98.301	99.001	99.001	99.301	97.001	99.501	99.001	98.801	99.501	99.001	98.801	99.001	99.001	99.301	98.801	100.001
>EF065656.1_US	99.801	99.001	99.001	99.001	99.301	99.301	99.301	99.301	99.301	99.001	99.301	99.301	99.301	99.301	99.301	99.301	99.301	99.001	99.001	98.801	98.801	98.801	98.801	99.001	99.801	99.301	99.001	99.001	98.301	98.801	99.001	98.801	98.301	98.001	98.801	98.801	99.001	96.801	99.301	98.801	98.501	99.301	98.801	98.501	98.801	98.801	99.001	98.501	99.801
>AY078387.1_US	99.801	99.001	99.001	99.001	99.301	99.301	99.301	99.301	99.301	99.001	99.301	99.301	99.301	99.301	99.301	99.301	99.301	99.001	99.001	98.801	98.801	98.801	98.801	99.001	99.801	99.301	99.001	99.001	98.301	98.801	99.001	98.801	98.301	98.001	98.801	98.801	99.001	96.801	99.301	98.801	98.501	99.301	98.801	98.501	98.801	98.801	99.001	98.501	99.801
>MN966692.1_South_Africa	99.001	99.301	99.301	99.301	99.501	99.501	99.501	99.501	99.501	99.301	99.501	99.501	99.501	99.501	99.501	99.501	99.501	99.301	99.301	99.001	99.001	99.001	99.001	99.301	99.001	99.501	99.301	99.301	98.501	99.001	99.301	99.001	98.501	98.301	99.001	99.001	99.301	97.001	99.501	99.001	98.801	99.501	99.001	98.801	99.001	99.001	99.301	98.801	99.001
Table S4 Pairwise identity scores of BLV 400 bp sequences between G1 from Pakistan and other geographic regions worldwide
[truncated: 5 more columns]
