# Supplementary material for: Molecular Characterization of the env Gene of Bovine Leukemia Virus in Cattle from Pakistan with NGS-Based Evidence of Virus Heterogeneity
Source: Pathogens. 2021 Jul 19;10(7):910. doi: 10.3390/pathogens10070910 (PMC8308526; doi:10.3390/pathogens10070910)
Supplement: Supplementary file 1 [file pathogens-10-00910-s001.zip › Table_S5_Pairwise identity score_G6.xlsx]

## Sheet: SDT_identity_903_bp_G6
	>M35242.1_FLKBLV	>L348_	>L364_	>L367_	>L368_	>L371_	>L376_	>L382_	>L392_	>L381_	>MK840878.1_China_G6	>MK840876.1_China_G6	>MK840875.1_China_G6	>LC080657.1_Paraguay_G6	>LC080658.1_Paraguay_G6	>KU233548.1_Thailand_G6	>KU233549.1_Thailand_G6	>KU233544.1_Thailand_G6	>KU233536.1_Thailand_G6	>KU233530.1_Thailand_G6	>KU233531.1_Thailand_G6	>MF817717.1_Vietnam_G6_	>MF817721.1_Vietnam_G6	>MH341519.1_India_G6	>MH341520.1_India_G6_	>MH341523.1_India_G6	>MH341524.1_India_G6	>AY185360.2_Brazil_G6	>LC080656.1_Paraguay_G6
>M35242.1_FLKBLV	100.001
>L348_	96.201	100.001
>L364_	96.201	100.001	100.001
>L367_	96.201	100.001	100.001	100.001
>L368_	96.301	99.901	99.901	99.901	100.001
>L371_	96.201	100.001	100.001	100.001	99.901	100.001
>L376_	96.301	99.901	99.901	99.901	100.001	99.901	100.001
>L382_	96.201	100.001	100.001	100.001	99.901	100.001	99.901	100.001
>L392_	96.201	100.001	100.001	100.001	99.901	100.001	99.901	100.001	100.001
>L381_	96.501	98.901	98.901	98.901	99.001	98.901	99.001	98.901	98.901	100.001
>MK840878.1_China_G6	95.901	98.601	98.601	98.601	98.701	98.601	98.701	98.601	98.601	98.601	100.001
>MK840876.1_China_G6	95.801	98.701	98.701	98.701	98.801	98.701	98.801	98.701	98.701	98.701	99.701	100.001
>MK840875.1_China_G6	95.801	98.701	98.701	98.701	98.801	98.701	98.801	98.701	98.701	98.701	99.701	99.801	100.001
>LC080657.1_Paraguay_G6	95.201	98.101	98.101	98.101	98.201	98.101	98.201	98.101	98.101	97.901	97.601	97.701	97.701	100.001
>LC080658.1_Paraguay_G6	95.101	98.001	98.001	98.001	98.101	98.001	98.101	98.001	98.001	97.801	97.501	97.601	97.601	99.901	100.001
>KU233548.1_Thailand_G6	95.201	97.901	97.901	97.901	98.001	97.901	98.001	97.901	97.901	97.701	97.301	97.501	97.501	99.301	99.201	100.001
>KU233549.1_Thailand_G6	95.101	98.001	98.001	98.001	98.101	98.001	98.101	98.001	98.001	97.801	97.501	97.601	97.601	99.401	99.301	99.901	100.001
>KU233544.1_Thailand_G6	96.201	98.901	98.901	98.901	99.001	98.901	99.001	98.901	98.901	98.701	98.301	98.401	98.401	98.101	98.001	98.101	98.201	100.001
>KU233536.1_Thailand_G6	96.001	98.701	98.701	98.701	98.801	98.701	98.801	98.701	98.701	98.401	98.101	98.201	98.201	97.901	97.801	97.901	98.001	99.301	100.001
>KU233530.1_Thailand_G6	96.101	99.001	99.001	99.001	99.101	99.001	99.101	99.001	99.001	98.801	98.401	98.601	98.601	98.201	98.101	98.201	98.301	99.701	99.701	100.001
>KU233531.1_Thailand_G6	96.101	99.001	99.001	99.001	99.101	99.001	99.101	99.001	99.001	98.801	98.401	98.601	98.601	98.201	98.101	98.201	98.301	99.701	99.701	100.001	100.001
>MF817717.1_Vietnam_G6_	95.901	99.001	99.001	99.001	99.101	99.001	99.101	99.001	99.001	98.801	98.401	98.601	98.601	98.001	97.901	97.801	97.901	99.201	99.201	99.601	99.601	100.001
>MF817721.1_Vietnam_G6	95.601	98.401	98.401	98.401	98.601	98.401	98.601	98.401	98.401	98.401	99.401	99.801	99.601	97.501	97.301	97.201	97.301	98.201	98.001	98.301	98.301	98.301	100.001
>MH341519.1_India_G6	95.901	98.601	98.601	98.601	98.701	98.601	98.701	98.601	98.601	98.601	98.201	98.301	98.301	97.801	97.701	97.801	97.901	98.801	98.801	98.901	98.901	98.401	98.101	100.001
>MH341520.1_India_G6_	95.601	98.001	98.001	98.001	98.101	98.001	98.101	98.001	98.001	98.001	97.701	97.801	97.801	97.201	97.101	97.501	97.301	98.201	98.201	98.301	98.301	97.901	97.601	99.401	100.001
>MH341523.1_India_G6	96.001	98.401	98.401	98.401	98.601	98.401	98.601	98.401	98.401	98.401	98.101	98.201	98.201	97.701	97.601	97.701	97.601	98.401	98.401	98.601	98.601	98.301	98.001	99.401	99.101	100.001
>MH341524.1_India_G6	96.301	98.601	98.601	98.601	98.701	98.601	98.701	98.601	98.601	98.601	98.201	98.301	98.301	97.801	97.701	97.601	97.701	98.601	98.601	98.701	98.701	98.401	98.101	99.601	99.001	99.401	100.001
>AY185360.2_Brazil_G6	95.901	98.601	98.601	98.601	98.701	98.601	98.701	98.601	98.601	98.601	98.201	98.301	98.301	97.601	97.501	97.301	97.501	98.301	98.101	98.401	98.401	98.401	98.101	98.701	98.101	98.601	98.701	100.001
>LC080656.1_Paraguay_G6	96.001	98.901	98.901	98.901	99.001	98.901	99.001	98.901	98.901	98.901	98.601	98.701	98.701	98.101	98.001	97.901	98.001	98.701	98.701	98.801	98.801	98.801	98.401	99.201	98.701	99.101	99.201	99.001	100.001
Table S5 Pairwise identity scores of BLV 903 bp sequences between G6 from Pakistan and other geographic regions worldwide

## Sheet: SDT_identity_501_bp_G6
		>M35242.1_FLKBLV_G1	>L348_	>L364_	>L367_	>L368_	>L371_	>L376_	>L382_	>L392_	>L381_	>AY185360.2_Brazil	>FJ808582.1_Argentina	>LC080656.1_Paraguay	>LC080657.1_Paraguay	>LC080658.1_Paraquay	>LC466593.1_Myanmar	>LC466604.1_Myanmar	>KU233548.1_Thailand	>KU233549.1_Thailand	>KU233536.1_Thailand	>KU233530.1_Thailand	>KU233531.1_Thailand	>KU233562.1_Thailand	>KU233563.1_Thailand	>MF817717.1_Vietnam	>KU233544.1_Thailand	>LC466605.1_Myanmar	>MH341516.1_India	>MH341517.1_India	>MH341518.1_India	>MH341519.1_India	>MH341520.1_India	>MH341521.1_India	>MH341522.1_India	>MH341523.1_India	>MH341524.1_India	>MH341525.1_India	>MF817721.1_Vietnam	>MH040200.1_China	>MH040202.1_China	>MH040207.1_China	>MH040198.1_China	>MH040199.1_China	>MH040201.1_China	>MK840875.1_China	>MK840876.1_China	>MK840878.1_China	>MK840880.1_China
G1	>M35242.1_FLKBLV_G1	100.001
G6l	>L348_	98.001	100.001
	>L364_	98.001	100.001	100.001
	>L367_	98.001	100.001	100.001	100.001
	>L368_	98.001	100.001	100.001	100.001	100.001
	>L371_	98.001	100.001	100.001	100.001	100.001	100.001
	>L376_	98.001	100.001	100.001	100.001	100.001	100.001	100.001
	>L382_	98.001	100.001	100.001	100.001	100.001	100.001	100.001	100.001
	>L392_	98.001	100.001	100.001	100.001	100.001	100.001	100.001	100.001	100.001
G6m	>L381_	97.801	99.001	99.001	99.001	99.001	99.001	99.001	99.001	99.001	100.001
G6a	>AY185360.2_Brazil	97.601	98.801	98.801	98.801	98.801	98.801	98.801	98.801	98.801	99.001	100.001
G6b	>FJ808582.1_Argentina	97.201	98.401	98.401	98.401	98.401	98.401	98.401	98.401	98.401	98.601	98.601	100.001
G6d	>LC080656.1_Paraguay	97.201	98.401	98.401	98.401	98.401	98.401	98.401	98.401	98.401	98.601	99.201	98.001	100.001
G6e	>LC080657.1_Paraguay	96.201	97.801	97.801	97.801	97.801	97.801	97.801	97.801	97.801	97.601	97.401	97.001	97.401	100.001
	>LC080658.1_Paraquay	96.201	97.801	97.801	97.801	97.801	97.801	97.801	97.801	97.801	97.601	97.401	97.001	97.401	100.001	100.001
	>LC466593.1_Myanmar	96.201	97.801	97.801	97.801	97.801	97.801	97.801	97.801	97.801	97.601	97.401	97.001	97.401	99.601	99.601	100.001
	>LC466604.1_Myanmar	96.201	97.801	97.801	97.801	97.801	97.801	97.801	97.801	97.801	97.601	97.401	97.001	97.401	99.601	99.601	99.601	100.001
	>KU233548.1_Thailand	96.201	97.801	97.801	97.801	97.801	97.801	97.801	97.801	97.801	97.601	97.401	97.001	97.401	99.601	99.601	99.601	100.001	100.001
	>KU233549.1_Thailand	96.201	97.801	97.801	97.801	97.801	97.801	97.801	97.801	97.801	97.601	97.401	97.001	97.401	99.601	99.601	99.601	100.001	100.001	100.001
G6f	>KU233536.1_Thailand	97.401	99.001	99.001	99.001	99.001	99.001	99.001	99.001	99.001	98.801	98.601	98.201	98.601	97.601	97.601	97.601	97.601	97.601	97.601	100.001
	>KU233530.1_Thailand	97.801	99.401	99.401	99.401	99.401	99.401	99.401	99.401	99.401	99.201	99.001	98.601	98.601	98.001	98.001	98.001	98.001	98.001	98.001	99.601	100.001
	>KU233531.1_Thailand	97.801	99.401	99.401	99.401	99.401	99.401	99.401	99.401	99.401	99.201	99.001	98.601	98.601	98.001	98.001	98.001	98.001	98.001	98.001	99.601	100.001	100.001
	>KU233562.1_Thailand	97.801	99.401	99.401	99.401	99.401	99.401	99.401	99.401	99.401	99.201	99.001	98.601	98.601	98.001	98.001	98.001	98.001	98.001	98.001	99.601	100.001	100.001	100.001
	>KU233563.1_Thailand	97.801	99.401	99.401	99.401	99.401	99.401	99.401	99.401	99.401	99.201	99.001	98.601	98.601	98.001	98.001	98.001	98.001	98.001	98.001	99.601	100.001	100.001	100.001	100.001
	>MF817717.1_Vietnam	97.601	99.201	99.201	99.201	99.201	99.201	99.201	99.201	99.201	99.001	98.801	98.401	98.401	97.801	97.801	97.801	97.801	97.801	97.801	99.401	99.801	99.801	99.801	99.801	100.001
	>KU233544.1_Thailand	97.601	99.201	99.201	99.201	99.201	99.201	99.201	99.201	99.201	99.001	98.801	98.401	98.401	97.801	97.801	97.801	97.801	97.801	97.801	99.401	99.801	99.801	99.801	99.801	99.601	100.001
	>LC466605.1_Myanmar	97.601	99.201	99.201	99.201	99.201	99.201	99.201	99.201	99.201	99.001	98.801	98.401	98.401	97.801	97.801	97.801	97.801	97.801	97.801	99.401	99.801	99.801	99.801	99.801	99.601	99.601	100.001
G6g	>MH341516.1_India	97.201	98.401	98.401	98.401	98.401	98.401	98.401	98.401	98.401	98.601	99.201	98.401	99.201	97.001	97.001	97.001	97.001	97.001	97.001	98.601	98.601	98.601	98.601	98.601	98.401	98.401	98.401	100.001
	>MH341517.1_India	97.401	98.601	98.601	98.601	98.601	98.601	98.601	98.601	98.601	98.801	99.401	98.601	99.401	97.201	97.201	97.201	97.201	97.201	97.201	98.801	98.801	98.801	98.801	98.801	98.601	98.601	98.601	99.801	100.001
	>MH341518.1_India	97.401	98.601	98.601	98.601	98.601	98.601	98.601	98.601	98.601	98.801	99.401	98.601	99.401	97.201	97.201	97.201	97.201	97.201	97.201	98.801	98.801	98.801	98.801	98.801	98.601	98.601	98.601	99.801	100.001	100.001
	>MH341519.1_India	97.201	98.401	98.401	98.401	98.401	98.401	98.401	98.401	98.401	98.601	99.201	98.401	99.201	97.001	97.001	97.001	97.001	97.001	97.001	98.601	98.601	98.601	98.601	98.601	98.401	98.401	98.401	100.001	99.801	99.801	100.001
	>MH341520.1_India	96.801	98.001	98.001	98.001	98.001	98.001	98.001	98.001	98.001	98.201	98.801	98.001	98.801	96.601	96.601	96.601	96.601	96.601	96.601	98.201	98.201	98.201	98.201	98.201	98.001	98.001	98.001	99.601	99.401	99.401	99.601	100.001
	>MH341521.1_India	97.401	98.601	98.601	98.601	98.601	98.601	98.601	98.601	98.601	98.801	99.401	98.601	99.401	97.201	97.201	97.201	97.201	97.201	97.201	98.801	98.801	98.801	98.801	98.801	98.601	98.601	98.601	99.801	100.001	100.001	99.801	99.401	100.001
	>MH341522.1_India	97.401	98.601	98.601	98.601	98.601	98.601	98.601	98.601	98.601	98.801	99.401	98.601	99.401	97.201	97.201	97.201	97.201	97.201	97.201	98.801	98.801	98.801	98.801	98.801	98.601	98.601	98.601	99.801	100.001	100.001	99.801	99.401	100.001	100.001
	>MH341523.1_India	97.001	98.201	98.201	98.201	98.201	98.201	98.201	98.201	98.201	98.401	99.001	98.201	99.001	96.801	96.801	96.801	96.801	96.801	96.801	98.401	98.401	98.401	98.401	98.401	98.201	98.201	98.201	99.401	99.601	99.601	99.401	99.001	99.601	99.601	100.001
	>MH341524.1_India	97.401	98.601	98.601	98.601	98.601	98.601	98.601	98.601	98.601	98.801	99.401	98.601	99.401	97.201	97.201	97.201	97.201	97.201	97.201	98.801	98.801	98.801	98.801	98.801	98.601	98.601	98.601	99.801	100.001	100.001	99.801	99.401	100.001	100.001	99.601	100.001
	>MH341525.1_India	97.201	98.401	98.401	98.401	98.401	98.401	98.401	98.401	98.401	98.601	99.201	98.401	99.201	97.001	97.001	97.001	97.001	97.001	97.001	98.601	98.601	98.601	98.601	98.601	98.401	98.401	98.401	99.601	99.801	99.801	99.601	99.201	99.801	99.801	99.401	99.801	100.001
G6h	>MF817721.1_Vietnam	96.601	97.801	97.801	97.801	97.801	97.801	97.801	97.801	97.801	98.001	97.801	97.401	97.401	96.401	96.401	96.401	96.401	96.401	96.401	97.601	98.001	98.001	98.001	98.001	97.801	97.801	97.801	97.401	97.601	97.601	97.401	97.001	97.601	97.601	97.201	97.601	97.401	100.001
	>MH040200.1_China	96.601	97.801	97.801	97.801	97.801	97.801	97.801	97.801	97.801	98.001	97.801	97.401	97.801	96.801	96.801	96.801	96.801	96.801	96.801	97.601	98.001	98.001	98.001	98.001	97.801	97.801	97.801	97.401	97.601	97.601	97.401	97.001	97.601	97.601	97.201	97.601	97.401	99.201	100.001
	>MH040202.1_China	96.801	98.001	98.001	98.001	98.001	98.001	98.001	98.001	98.001	98.201	98.001	97.601	97.601	96.601	96.601	96.601	96.601	96.601	96.601	97.801	98.201	98.201	98.201	98.201	98.001	98.001	98.001	97.601	97.801	97.801	97.601	97.201	97.801	97.801	97.401	97.801	97.601	99.401	99.801	100.001
	>MH040207.1_China	97.001	98.201	98.201	98.201	98.201	98.201	98.201	98.201	98.201	98.401	98.201	97.801	97.801	96.801	96.801	96.801	96.801	96.801	96.801	98.001	98.401	98.401	98.401	98.401	98.201	98.201	98.201	97.801	98.001	98.001	97.801	97.401	98.001	98.001	97.601	98.001	97.801	99.601	99.601	99.801	100.001
	>MH040198.1_China	96.801	98.001	98.001	98.001	98.001	98.001	98.001	98.001	98.001	98.201	98.001	97.601	97.601	96.601	96.601	96.601	96.601	96.601	96.601	97.801	98.201	98.201	98.201	98.201	98.001	98.001	98.001	97.601	97.801	97.801	97.601	97.201	97.801	97.801	97.401	97.801	97.601	99.401	99.401	99.601	99.801	100.001
	>MH040199.1_China	97.201	98.001	98.001	98.001	98.001	98.001	98.001	98.001	98.001	98.201	98.001	97.601	97.601	96.601	96.601	96.601	96.601	96.601	96.601	97.801	98.201	98.201	98.201	98.201	98.001	98.001	98.001	97.601	97.801	97.801	97.601	97.201	97.801	97.801	97.401	97.801	97.601	99.001	99.001	99.201	99.401	99.201	100.001
	>MH040201.1_China	97.201	98.401	98.401	98.401	98.401	98.401	98.401	98.401	98.401	98.601	98.401	98.001	98.001	97.001	97.001	97.001	97.001	97.001	97.001	98.201	98.601	98.601	98.601	98.601	98.401	98.401	98.401	98.001	98.201	98.201	98.001	97.601	98.201	98.201	97.801	98.201	98.001	99.401	99.401	99.601	99.801	99.601	99.601	100.001
	>MK840875.1_China	97.201	98.401	98.401	98.401	98.401	98.401	98.401	98.401	98.401	98.601	98.401	98.001	98.001	97.001	97.001	97.001	97.001	97.001	97.001	98.201	98.601	98.601	98.601	98.601	98.401	98.401	98.401	98.001	98.201	98.201	98.001	97.601	98.201	98.201	97.801	98.201	98.001	99.401	99.401	99.601	99.801	99.601	99.601	100.001	100.001
	>MK840876.1_China	97.001	98.201	98.201	98.201	98.201	98.201	98.201	98.201	98.201	98.401	98.201	97.801	97.801	96.801	96.801	96.801	96.801	96.801	96.801	98.001	98.401	98.401	98.401	98.401	98.201	98.201	98.201	97.801	98.001	98.001	97.801	97.401	98.001	98.001	97.601	98.001	97.801	99.601	99.601	99.801	100.001	99.801	99.401	99.801	99.801	100.001
	>MK840878.1_China	97.001	98.201	98.201	98.201	98.201	98.201	98.201	98.201	98.201	98.401	98.201	97.801	97.801	96.801	96.801	96.801	96.801	96.801	96.801	98.001	98.401	98.401	98.401	98.401	98.201	98.201	98.201	97.801	98.001	98.001	97.801	97.401	98.001	98.001	97.601	98.001	97.801	99.201	99.201	99.401	99.601	99.401	99.401	99.801	99.801	99.601	100.001
	>MK840880.1_China	96.801	98.001	98.001	98.001	98.001	98.001	98.001	98.001	98.001	98.201	98.001	97.601	97.601	96.601	96.601	96.601	96.601	96.601	96.601	97.801	98.201	98.201	98.201	98.201	98.001	98.001	98.001	97.601	97.801	97.801	97.601	97.201	97.801	97.801	97.401	97.801	97.601	99.401	99.801	100.001	99.801	99.601	99.201	99.601	99.601	99.801	99.401	100.001
G6i	>MH040203._China	98.001	99.201	99.201	99.201	99.201	99.201	99.201	99.201	99.201	99.001	98.801	98.401	98.401	97.401	97.401	97.401	97.401	97.401	97.401	98.601	99.001	99.001	99.001	99.001	98.801	98.801	98.801	98.401	98.601	98.601	98.401	98.001	98.601	98.601	98.201	98.601	98.401	98.201	98.201	98.401	98.601	98.401	98.401	98.801	98.801	98.601	98.601	98.401
	>MH040209._China	98.001	99.201	99.201	99.201	99.201	99.201	99.201	99.201	99.201	99.001	98.801	98.401	98.401	97.401	97.401	97.401	97.401	97.401	97.401	98.601	99.001	99.001	99.001	99.001	98.801	98.801	98.801	98.401	98.601	98.601	98.401	98.001	98.601	98.601	98.201	98.601	98.401	98.201	98.201	98.401	98.601	98.401	98.401	98.801	98.801	98.601	98.601	98.401
	>MH040205.1_China	97.801	99.001	99.001	99.001	99.001	99.001	99.001	99.001	99.001	98.801	98.601	98.201	98.201	97.201	97.201	97.201	97.201	97.201	97.201	98.401	98.801	98.801	98.801	98.801	98.601	98.601	98.601	98.201	98.401	98.401	98.201	97.801	98.401	98.401	98.001	98.401	98.201	98.001	98.001	98.201	98.401	98.201	98.201	98.601	98.601	98.401	98.401	98.201
	>MH040208.1_China	97.801	99.001	99.001	99.001	99.001	99.001	99.001	99.001	99.001	98.801	98.601	98.201	98.201	97.201	97.201	97.201	97.201	97.201	97.201	98.401	98.801	98.801	98.801	98.801	98.601	98.601	98.601	98.201	98.401	98.401	98.201	97.801	98.401	98.401	98.001	98.401	98.201	98.001	98.001	98.201	98.401	98.201	98.201	98.601	98.601	98.401	98.401	98.201
G6k	>LC466592.1_Myanmar	96.401	98.001	98.001	98.001	98.001	98.001	98.001	98.001	98.001	97.801	97.601	97.201	97.201	96.601	96.601	96.601	96.601	96.601	96.601	97.401	97.801	97.801	97.801	97.801	97.601	97.601	97.601	97.201	97.401	97.401	97.201	96.801	97.401	97.401	97.001	97.401	97.201	97.001	96.601	96.801	97.001	96.801	96.801	97.201	97.201	97.001	97.001	96.801
	>LC466596.1_Myanmar	95.801	97.401	97.401	97.401	97.401	97.401	97.401	97.401	97.401	97.201	97.001	96.601	96.601	96.001	96.001	96.001	96.001	96.001	96.001	96.801	97.201	97.201	97.201	97.201	97.001	97.001	97.001	96.601	96.801	96.801	96.601	96.201	96.801	96.801	96.401	96.801	96.601	96.401	96.001	96.201	96.401	96.201	96.201	96.601	96.601	96.401	96.401	96.201
	>LC466597.1_Myanmar	96.601	98.201	98.201	98.201	98.201	98.201	98.201	98.201	98.201	98.001	97.801	97.401	97.401	96.801	96.801	96.801	96.801	96.801	96.801	97.601	98.001	98.001	98.001	98.001	97.801	97.801	97.801	97.401	97.601	97.601	97.401	97.001	97.601	97.601	97.201	97.601	97.401	97.201	96.801	97.001	97.201	97.001	97.001	97.401	97.401	97.201	97.201	97.001
	>LC466598.1_Myanmar	96.201	97.801	97.801	97.801	97.801	97.801	97.801	97.801	97.801	97.601	97.401	97.001	97.001	96.401	96.401	96.401	96.401	96.401	96.401	97.201	97.601	97.601	97.601	97.601	97.401	97.401	97.401	97.001	97.201	97.201	97.001	96.601	97.201	97.201	96.801	97.201	97.001	96.801	96.401	96.601	96.801	96.601	96.601	97.001	97.001	96.801	96.801	96.601
	>LC466599.1_Myanmar	96.201	97.801	97.801	97.801	97.801	97.801	97.801	97.801	97.801	97.601	97.401	97.001	97.001	96.401	96.401	96.401	96.401	96.401	96.401	97.201	97.601	97.601	97.601	97.601	97.401	97.401	97.401	97.001	97.201	97.201	97.001	96.601	97.201	97.201	96.801	97.201	97.001	96.801	96.401	96.601	96.801	96.601	96.601	97.001	97.001	96.801	96.801	96.601
	>LC466609.1_Myanmar	96.201	97.801	97.801	97.801	97.801	97.801	97.801	97.801	97.801	97.601	97.401	97.001	97.001	96.401	96.401	96.401	96.401	96.401	96.401	97.201	97.601	97.601	97.601	97.601	97.401	97.401	97.401	97.001	97.201	97.201	97.001	96.601	97.201	97.201	96.801	97.201	97.001	96.801	96.401	96.601	96.801	96.601	96.601	97.001	97.001	96.801	96.801	96.601
	>LC466610.1_Myanmar	96.201	97.801	97.801	97.801	97.801	97.801	97.801	97.801	97.801	97.601	97.401	97.001	97.201	96.601	96.601	96.601	96.601	96.601	96.601	97.201	97.601	97.601	97.601	97.601	97.401	97.401	97.401	97.001	97.201	97.201	97.001	96.601	97.201	97.201	96.801	97.201	97.001	96.801	96.601	96.601	96.801	96.601	96.601	97.001	97.001	96.801	96.801	96.601
Table S5 Pairwise identity scores of BLV 501 bp sequences between G6 from Pakistan and other geographic regions worldwide
[truncated: 11 more columns]
